# Supplementary material for: ALK is a critical regulator of the MYC-signaling axis in ALK positive lung cancer
Source: Oncotarget. 2018 Jan 16;9(10):8823–35. doi: 10.18632/oncotarget.24260 (PMC5823650; doi:10.18632/oncotarget.24260)
Supplement: Supplementary file 2 [file oncotarget-09-8823-s002.xlsx]

## Sheet: Sheet1
Supplemental Table 1a: H2228 genes depleted in crizotinib
GeneSymbol	P-value for collapsed gene (wZP)	Rank	Evalue
ENPP4	3.3e-09	1	3.3e-09
HMGB1	1.6e-07	2	3.2e-07
CCDC59	1.47e-06	3	4.42e-06
ZFX	3.06e-06	4	1.22e-05
ATRX	6.28e-06	5	3.14e-05
FAM62A	6.28e-06	5	3.14e-05
RAD17	6.32e-06	7	4.42e-05
NCR1	6.33e-06	8	5.06e-05
NEK4	6.36e-06	9	5.73e-05
GLP2R	6.43e-06	10	6.43e-05
EHBP1	6.43e-06	10	6.43e-05
SDCBP	6.44e-06	12	7.73e-05
SCN3A	6.46e-06	13	8.4e-05
SSX1	6.46e-06	13	8.4e-05
SECISBP2L	6.65e-06	15	9.97e-05
CALN1	6.66e-06	16	0.000106
KCNK1	6.68e-06	17	0.000113
EIF3M	6.68e-06	17	0.000113
CNOT4	6.68e-06	17	0.000113
CDX2	6.68e-06	17	0.000113
CALCA	6.68e-06	17	0.000113
ASPH	6.88e-06	22	0.000151
PARD6B	6.92e-06	23	0.000159
FOXD1	6.92e-06	23	0.000159
GPN1	6.97e-06	25	0.000174
VNN2	6.98e-06	26	0.000182
DECR1	7e-06	27	0.000189
TRUB1	7.02e-06	28	0.000196
ATP2B3	7.08e-06	29	0.000205
PDC	7.12e-06	30	0.000214
PDCD4	7.21e-06	31	0.000224
CD2	7.24e-06	32	0.000232
ZC3H7A	7.3e-06	33	0.000241
CTGLF1	7.3e-06	33	0.000241
SMARCA2	7.37e-06	35	0.000258
CCND2	7.42e-06	36	0.000267
HMGA1	7.42e-06	36	0.000267
DIP2A	7.53e-06	38	0.000286
PIP5K1A	7.53e-06	38	0.000286
PYGO1	7.53e-06	40	0.000301
RPA1	7.6e-06	41	0.000312
C13orf1	7.64e-06	42	0.000321
MKS1	7.65e-06	43	0.000329
KHSRP	7.71e-06	44	0.000339
NTRK1	7.74e-06	45	0.000348
PHF7	7.74e-06	45	0.000348
SIGLEC7	7.75e-06	47	0.000364
PLK2	7.75e-06	47	0.000364
PTMA	7.76e-06	49	0.00038
ELK1	7.8e-06	50	0.00039
PPPDE1	7.8e-06	50	0.00039
SIGLEC8	7.8e-06	52	0.000406
CALM1	7.84e-06	53	0.000415
XPO7	7.9e-06	54	0.000427
PRODH2	7.97e-06	55	0.000438
SPON1	8e-06	56	0.000448
PPARGC1B	8.03e-06	57	0.000458
IL19	8.04e-06	58	0.000466
ASH1L	8.24e-06	59	0.000486
PRKAR1A	8.26e-06	60	0.000496
ZHX2	8.35e-06	61	0.000509
AMMECR1	8.46e-06	62	0.000525
C20orf30	8.69e-06	63	0.000548
LRPPRC	8.79e-06	64	0.000563
HOXA2	8.84e-06	65	0.000575
EXPH5	9.17e-06	66	0.000605
CREB3L1	9.43e-06	67	0.000632
CAST	9.51e-06	68	0.000647
DMP1	9.53e-06	69	0.000658
HSPA2	9.63e-06	70	0.000674
MSRB2	9.64e-06	71	0.000684
ACACA	9.72e-06	72	0.0007
CHD4	9.74e-06	73	0.000711
ICOS	9.88e-06	74	0.000731
BCAS1	9.91e-06	75	0.000743
C18orf25	1.02e-05	76	0.000776
BCLAF1	1.02e-05	76	0.000776
BTN2A2	1.02e-05	76	0.000776
USP9X	1.02e-05	76	0.000776
SLC4A7	1.02e-05	80	0.00082
ANKRA2	1.09e-05	81	0.000883
CASR	1.11e-05	82	0.000908
SH3YL1	1.12e-05	83	0.000931
UTX	1.15e-05	84	0.000969
MTF2	1.17e-05	85	0.000992
SLC29A3	1.18e-05	86	0.001012
NPAS1	1.18e-05	86	0.001012
MSH3	1.18e-05	88	0.001039
SPINK2	1.19e-05	89	0.001058
EMR2	1.21e-05	90	0.001087
FOXG1	1.23e-05	91	0.001116
CLP1	1.27e-05	92	0.001165
RAB27B	1.28e-05	93	0.001188
MYOM2	1.31e-05	94	0.00123
CBX5	1.32e-05	95	0.001255
ANKRD11	1.34e-05	96	0.001287
GINS4	1.37e-05	97	0.001325
RMND1	1.44e-05	98	0.001416
DYRK1A	1.44e-05	98	0.001416
CACYBP	1.49e-05	100	0.00149
NBR1	1.49e-05	100	0.00149
CYP26B1	1.51e-05	102	0.001538
USP9Y	1.51e-05	103	0.001554
PCGF1	1.56e-05	104	0.001619
HN1L	1.6e-05	105	0.001675
STK39	1.62e-05	106	0.001716
MCFD2	1.67e-05	107	0.001788
CPXCR1	1.7e-05	108	0.001836
COX4I1	1.82e-05	109	0.001987
CFHR1	1.82e-05	109	0.001987
CFH	1.82e-05	109	0.001987
SFRS4	1.84e-05	112	0.002056
WNK1	1.86e-05	113	0.002101
RHD	1.91e-05	114	0.002174
RHCE	1.92e-05	115	0.002207
RBM39	1.96e-05	116	0.002273
SERPINB3	1.99e-05	117	0.002324
CUGBP2	2.01e-05	118	0.002374
NOP56	2.09e-05	119	0.002482
GALK2	2.13e-05	120	0.002558
CXCR7	2.22e-05	121	0.002686
ZNF160	2.22e-05	122	0.002709
RPL28	2.25e-05	123	0.002771
OPRM1	2.25e-05	123	0.002771
PSMD1	2.36e-05	125	0.002949
PPHLN1	2.39e-05	126	0.003006
POM121	2.39e-05	126	0.003006
IFIT1	2.4e-05	128	0.003069
SAMD4A	2.5e-05	129	0.003228
PCDH7	2.5e-05	129	0.003228
MYCBP	2.59e-05	131	0.003388
UCHL5IP	2.59e-05	131	0.003388
ST6GAL1	2.62e-05	133	0.003489
CD58	2.74e-05	134	0.003671
IKBKB	2.87e-05	135	0.003877
GPAA1	2.96e-05	136	0.004029
SERBP1	3.01e-05	137	0.004119
FGFR2	3.1e-05	138	0.004277
RHOB	3.11e-05	139	0.004317
COLEC12	3.22e-05	140	0.004508
RNASE4	3.34e-05	141	0.00471
RIOK3	3.64e-05	142	0.005171
HS3ST3B1	3.65e-05	143	0.005223
ABCB6	3.82e-05	144	0.005503
GALNAC4S-6ST	4.28e-05	145	0.006211
SLMO2	4.33e-05	146	0.006326
PDCL	4.33e-05	146	0.006326
PAQR5	5.57e-05	148	0.008243
ARID1A	5.62e-05	149	0.008372
CEACAM21	6.23e-05	150	0.009347
AZIN1	6.44e-05	151	0.009719
CDC123	6.44e-05	151	0.009719
GNG11	6.77e-05	153	0.010362
TNK2	7.27e-05	154	0.011193
MBD2	7.48e-05	155	0.011594
PIK3CG	7.62e-05	156	0.011894
C14orf2	7.88e-05	157	0.012376
EXOSC9	7.88e-05	157	0.012376
BMP5	7.88e-05	157	0.012376
RRM1	9.32e-05	160	0.014914
DARC	9.5e-05	161	0.015291
EDNRB	0.00010285	162	0.016662
STMN1	0.00010499	163	0.017113
MGC12966	0.00010499	163	0.017113
HRH3	0.00010574	165	0.017447
AFF4	0.00010759	166	0.01786
CYP2C9	0.00011555	167	0.019297
CLCNKB	0.00011806	168	0.019834
MLL	0.00012143	169	0.020522
RHCG	0.00012313	170	0.020932
CPB1	0.00013161	171	0.022505
APBB2	0.00013442	172	0.02312
GNB1	0.00013503	173	0.02336
AKAP13	0.00015379	174	0.026759
A1CF	0.00015573	175	0.027253
MYD88	0.00015977	176	0.02812
GSTM4	0.00017257	177	0.030545
RPP38	0.00017257	177	0.030545
FOXA2	0.00017257	177	0.030545
GSTM1	0.00017257	177	0.030545
ALCAM	0.00019775	181	0.035793
GIP	0.00019775	181	0.035793
COX10	0.00020814	183	0.03809
USH2A	0.00022369	184	0.041159
PALMD	0.00022369	184	0.041159
GRIA1	0.0002568	186	0.047765
RAP2C	0.0002568	186	0.047765
FCER2	0.0002568	186	0.047765
TFR2	0.00026582	189	0.05024
SOX13	0.00026883	190	0.051078
POP5	0.00027122	191	0.051803
SRP72	0.00028539	192	0.054795
CASP8AP2	0.00030172	193	0.058232
SSX2IP	0.00030172	193	0.058232
CEACAM6	0.00030386	195	0.059253
HMGB1L1	0.0003088	196	0.060525
LIPA	0.00035317	197	0.069574
PAWR	0.00035501	198	0.070292
NR1I3	0.00036352	199	0.07234
GC	0.00036352	199	0.07234
KL	0.00041992	201	0.084404
EIF2B3	0.000423	202	0.085446
CHN2	0.00042652	203	0.086584
CYB5R1	0.00043703	204	0.089154
PAX8	0.00043703	204	0.089154
ZNF639	0.00043703	204	0.089154
CENPC1	0.00043703	204	0.089154
TBC1D9	0.00043703	204	0.089154
VASH1	0.00043744	209	0.091425
MOBKL1B	0.00045699	210	0.095968
KARS	0.00048211	211	0.101725
TBL2	0.00051683	212	0.109568
OLFML3	0.00051803	213	0.11034
GABRR1	0.00052678	214	0.112731
UROS	0.00055131	215	0.118532
UGP2	0.00056926	216	0.12296
PNPLA3	0.00057853	217	0.125541
RGN	0.00059149	218	0.128945
DLGAP1	0.00059149	218	0.128945
VARS	0.00060647	220	0.133423
SPG20	0.00061614	221	0.136167
CCL3L1	0.0006187	222	0.137351
HAVCR2	0.0006187	222	0.137351
CCL3	0.0006187	222	0.137351
NF2	0.00063346	225	0.142529
ORC5L	0.00063346	225	0.142529
AP4M1	0.00063346	225	0.142529
CSN1S1	0.00063346	225	0.142529
CHRNE	0.00064982	229	0.148809
MINK1	0.00064982	229	0.148809
DNAJB4	0.00079089	231	0.182696
TSPAN3	0.00079089	231	0.182696
TIMP3	0.00079089	231	0.182696
ATG4B	0.00079089	231	0.182696
LASS3	0.00079089	231	0.182696
PEX19	0.00079089	231	0.182696
DUSP1	0.00090672	237	0.214893
GRPEL1	0.00093347	238	0.222166
MTFR1	0.0009376	239	0.224086
ELL3	0.00099738	240	0.239371
ZNF664	0.00099738	240	0.239371
PPAP2A	0.00099738	240	0.239371
DAZ1	0.0010509	243	0.255369
DAZ3	0.0010509	243	0.255369
DAZ2	0.0010509	243	0.255369
DAZ4	0.0010509	243	0.255369
FRAG1	0.0011571	247	0.285804
PPP1R2	0.0012634	248	0.313323
TEAD1	0.001326	249	0.330174
PRDM2	0.001326	249	0.330174
SRGN	0.0014834	251	0.372333
IVNS1ABP	0.0015606	252	0.393271
NR1H3	0.0015606	252	0.393271
BCHE	0.0016091	254	0.408711
RABEP1	0.0016146	255	0.411723
CISH	0.0016191	256	0.41449
AKAP9	0.0016232	257	0.417162
GTPBP1	0.0016332	258	0.421366
HIC2	0.0017009	259	0.440533
LONP1	0.0017634	260	0.458484
NUCB1	0.0017634	260	0.458484
ARHGAP25	0.0017634	260	0.458484
S100A10	0.0017634	260	0.458484
CCT8	0.0017634	260	0.458484
MLEC	0.0017634	260	0.458484
GMNN	0.0017634	260	0.458484
CDK5RAP3	0.0018139	267	0.484311
ZCCHC17	0.0018386	268	0.492745
PSMC1	0.0018386	268	0.492745
TNFRSF11A	0.0018606	270	0.502362
MCAM	0.0019	271	0.5149
MAPKAPK3	0.0019348	272	0.526266
CWF19L1	0.0019433	273	0.530521
ZNF141	0.0021517	274	0.589566
OPRK1	0.0021967	275	0.604093
MTMR1	0.0021976	276	0.606538
CDC42BPA	0.0022999	277	0.637072
POLR2A	0.0022999	277	0.637072
C9orf5	0.0022999	277	0.637072
PHC1	0.0022999	277	0.637072
AQP3	0.0022999	277	0.637072
FOLH1	0.0022999	277	0.637072
SLPI	0.0022999	277	0.637072
M6PR	0.0022999	277	0.637072
SLC37A4	0.0022999	277	0.637072
ANKFY1	0.0022999	277	0.637072
TNFAIP8	0.0022999	277	0.637072
ZNF678	0.0023399	288	0.673891
CLASP2	0.0024373	289	0.70438
FZD3	0.0024616	290	0.713864
NAT15	0.0024739	291	0.719905
TRAF3IP3	0.0024782	292	0.723634
PTEN	0.0027222	293	0.797605
WEE1	0.0028328	294	0.832843
LHFP	0.0031387	295	0.925917
CHST11	0.0031617	296	0.935863
NME5	0.0032079	297	0.952746
PRG3	0.0032079	297	0.952746
SARDH	0.0032079	297	0.952746
RIC8B	0.0032232	300	0.96696
MYO1D	0.0032659	301	0.983036
PDK2	0.0035805	302	1.08131
RNF114	0.0036118	303	1.09438
PGK1	0.0036494	304	1.10942
CLPS	0.0036681	305	1.11877
R3HDM2	0.0036906	306	1.12932
FGF5	0.0040543	307	1.24467
ASB1	0.0040638	308	1.25165
FAF2	0.0041099	309	1.26996
ING3	0.0044634	310	1.38365
STX1A	0.0044634	310	1.38365
BLNK	0.0044634	310	1.38365
SEC11A	0.0044634	310	1.38365
MRPS35	0.0044634	310	1.38365
DEGS1	0.0046748	315	1.47256
HMGB3	0.004911	316	1.55188
COPS6	0.0049409	317	1.56627
RPL36A	0.0049409	317	1.56627
BCL11A	0.0049755	319	1.58719
RPL13A	0.0054026	320	1.72883
HNRNPH1	0.0055824	321	1.79195
FAM21C	0.0057298	322	1.845
FAM21A	0.0057298	322	1.845
KCNH5	0.0057298	322	1.845
GP5	0.0058164	325	1.89033
