# Supplementary material for: ALK is a critical regulator of the MYC-signaling axis in ALK positive lung cancer
Source: Oncotarget. 2018 Jan 16;9(10):8823–35. doi: 10.18632/oncotarget.24260 (PMC5823650; doi:10.18632/oncotarget.24260)
Supplement: Supplementary file 3 [file oncotarget-09-8823-s003.xlsx]

## Sheet: Sheet1
Supplemental Table 1b: H3122 genes depleted in crizotinib
GeneSymbol	P-value for collapsed gene (wZP)	Rank	Evalue
ACTR2	9.79e-06	1	9.79e-06
FAM129A	3.9e-05	2	7.79e-05
ZNF197	4.43e-05	3	0.000133
INPP4A	9.96e-05	4	0.000398
SSX2IP	0.00017573	5	0.000879
CDC27	0.0001974	6	0.001184
ADAM28	0.00060262	7	0.004218
EGLN3	0.00062988	8	0.005039
NAB1	0.00079589	9	0.007163
LARP5	0.00082348	10	0.008235
ARFGAP2	0.00095299	11	0.010483
LUC7L2	0.00098999	12	0.01188
DHFR	0.0014505	13	0.018857
NEDD1	0.0014505	13	0.018857
RRM1	0.0014826	15	0.022239
FAM91A1	0.0015088	16	0.024141
GULP1	0.0015504	17	0.026357
TMTC1	0.0015567	18	0.028021
CCNB1	0.0023625	19	0.044888
ITCH	0.0023625	19	0.044888
PRMT8	0.0023626	21	0.049615
ZNF280D	0.0023626	21	0.049615
CD84	0.0023627	23	0.054342
SORBS1	0.0023633	24	0.056719
CEP57	0.0023637	25	0.059093
ZNF2	0.0023638	26	0.061459
UBE2G1	0.0023646	27	0.063844
AFF1	0.002365	28	0.06622
SATB1	0.0023653	29	0.068594
S100A6	0.0023654	30	0.070962
CASP9	0.0023665	31	0.073362
POMP	0.0023732	32	0.075942
PHC1	0.0023745	33	0.078359
M6PR	0.0023745	33	0.078359
RPL12	0.00238	35	0.0833
MAPRE3	0.00238	35	0.0833
MAPK9	0.0023824	37	0.088149
NKX3-1	0.0023862	38	0.090676
DNAJC27	0.0023869	39	0.093089
CHMP4A	0.002387	40	0.09548
WFDC9	0.0023953	41	0.098207
STYK1	0.0023977	42	0.100703
RPL28	0.0024007	43	0.10323
HOXB13	0.0024032	44	0.105741
PDE4DIP	0.0024058	45	0.108261
PTPN11	0.0024076	46	0.11075
ITIH1	0.0024094	47	0.113242
GART	0.0024099	48	0.115675
STON1	0.0024132	49	0.118247
FZD7	0.0024132	49	0.118247
SOCS3	0.0024164	51	0.123236
MYCBP	0.0024171	52	0.125689
GARNL1	0.0024178	53	0.128143
MAP2K2	0.0024178	53	0.128143
REEP5	0.0024178	53	0.128143
TFB2M	0.0024209	56	0.13557
SERPINC1	0.0024974	57	0.142352
INPP5K	0.0025208	58	0.146206
ZFP106	0.0025224	59	0.148822
COL18A1	0.0025255	60	0.15153
BICD2	0.0025255	60	0.15153
UBE4B	0.0025255	60	0.15153
PHPT1	0.0025345	63	0.159674
FAM167B	0.0025676	64	0.164326
SCYL2	0.0025807	65	0.167746
DHX29	0.0025894	66	0.1709
C17orf39	0.0026091	67	0.17481
BMP1	0.0026648	68	0.181206
P2RX1	0.0026648	68	0.181206
NLRX1	0.0026669	70	0.186683
FSTL4	0.002676	71	0.189996
EPHA5	0.0027029	72	0.194609
CAV1	0.0027147	73	0.198173
EIF1	0.0027218	74	0.201413
AHDC1	0.0027277	75	0.204578
DSTN	0.0027277	75	0.204578
KIAA0182	0.0027613	77	0.21262
FGB	0.0027613	77	0.21262
DYRK2	0.0027613	77	0.21262
CFHR2	0.0027732	80	0.221856
LILRA5	0.0027981	81	0.226646
QARS	0.0027981	81	0.226646
RDH11	0.0028148	83	0.233628
RET	0.0028175	84	0.23667
UST	0.0028272	85	0.240312
CLIC4	0.0028469	86	0.244833
FLAD1	0.0028469	86	0.244833
PTGIS	0.0028469	86	0.244833
PSMD1	0.0028903	89	0.257237
C11orf60	0.0028974	90	0.260766
EXOSC4	0.0028983	91	0.263745
TTR	0.0028983	91	0.263745
CCBL2	0.0029086	93	0.2705
KCNG2	0.0029415	94	0.276501
RBM26	0.0029465	95	0.279918
CETP	0.0029536	96	0.283546
DOPEY1	0.0029558	97	0.286713
ING1	0.0029655	98	0.290619
NECAB1	0.0030065	99	0.297644
ZFP36	0.0030267	100	0.30267
ARS2	0.0030267	100	0.30267
SHANK2	0.0030267	100	0.30267
SLC2A4RG	0.0030426	103	0.313388
NF1	0.0030623	104	0.318479
GCSH	0.0030759	105	0.32297
KLHL24	0.0031121	106	0.329883
COQ10B	0.0031149	107	0.333294
CHIC1	0.0031216	108	0.337133
KIAA0746	0.0031811	109	0.34674
PRKCDBP	0.0031976	110	0.351736
RWDD2A	0.0032091	111	0.35621
RNF4	0.0032091	111	0.35621
CCDC59	0.0032091	111	0.35621
UBR2	0.0032091	111	0.35621
ESF1	0.0032701	115	0.376062
ALK	0.003301	116	0.382916
COL10A1	0.003301	116	0.382916
IGFBP3	0.0033327	118	0.393259
LOXL2	0.0033327	118	0.393259
CYP2B6	0.0033459	120	0.401508
RPS20	0.0033739	121	0.408242
CDH11	0.0034751	122	0.423962
TBL1X	0.0034905	123	0.429332
GNB5	0.0035297	124	0.437683
ORM1	0.0035378	125	0.442225
ORM2	0.0035378	125	0.442225
PIK3R3	0.0036208	127	0.459842
TNS1	0.0036208	127	0.459842
IKBKB	0.0036547	129	0.471456
KLHDC7B	0.0037823	130	0.491699
TF	0.0038091	131	0.498992
PIGT	0.0038091	131	0.498992
ADAM7	0.003815	133	0.507395
CDV3	0.003815	133	0.507395
ZBTB25	0.0038555	135	0.520493
AANAT	0.0038624	136	0.525286
FKBP1B	0.0039249	137	0.537711
EIF4A3	0.0040006	138	0.552083
ZNF621	0.0040006	138	0.552083
GOLT1B	0.0040006	138	0.552083
VWA5A	0.0040262	141	0.567694
GNG12	0.0040307	142	0.572359
ENTPD1	0.0041624	143	0.595223
VEGFA	0.0042425	144	0.61092
CDK2	0.0042487	145	0.616062
EMG1	0.004311	146	0.629406
SLC29A3	0.0043969	147	0.646344
GGA1	0.0044516	148	0.658837
RAC2	0.0044628	149	0.664957
C5orf45	0.0046767	150	0.701505
RAB3GAP1	0.0046767	150	0.701505
SQSTM1	0.0046767	150	0.701505
PRSS7	0.0046767	150	0.701505
PPT1	0.0046813	154	0.72092
SAMM50	0.0047049	155	0.72926
GALNT14	0.0047049	155	0.72926
FANCI	0.0047049	155	0.72926
SPARCL1	0.0047049	155	0.72926
STIP1	0.0048412	159	0.769751
LGALS14	0.0048412	159	0.769751
BBS5	0.0048583	161	0.782186
GOSR1	0.0048583	161	0.782186
SYN1	0.0049448	163	0.806002
DAAM2	0.0050699	164	0.831464
GPD1	0.0051132	165	0.843678
MSH4	0.0051132	165	0.843678
NDUFA1	0.0051132	165	0.843678
MT1F	0.0051132	165	0.843678
NPR2	0.0051132	165	0.843678
F12	0.0051132	165	0.843678
DLX4	0.0053598	171	0.916526
FER	0.0053701	172	0.923657
NEDD4L	0.0054697	173	0.946258
CXorf40B	0.0057433	174	0.999334
CXorf40A	0.0057433	174	0.999334
TMEM132A	0.005794	176	1.01974
TXNDC15	0.005794	176	1.01974
ATP5O	0.0058839	178	1.04733
UPK3B	0.0058857	179	1.05354
KCTD17	0.0060477	180	1.08859
PRTN3	0.0060583	181	1.09655
GPR176	0.0061219	182	1.11419
RETNLB	0.0061709	183	1.12928
SORT1	0.0061946	184	1.13981
DCN	0.0061946	184	1.13981
ZNF281	0.0061946	184	1.13981
DCTN5	0.0061946	184	1.13981
CDC14A	0.0061955	188	1.16475
SLC26A3	0.0062904	189	1.18889
KIAA1199	0.0063274	190	1.20221
HINT1	0.0063708	191	1.21682
GNB1	0.0064652	192	1.24132
NKX2-1	0.0065804	193	1.27002
SYNM	0.0065804	193	1.27002
DNASE1	0.0065804	193	1.27002
DNAH1	0.0066194	196	1.2974
STC1	0.0067172	197	1.32329
TRAPPC2	0.006724	198	1.33135
MCFD2	0.006724	198	1.33135
CYP2A7	0.006724	198	1.33135
LRRC25	0.006724	198	1.33135
TSPAN9	0.006724	198	1.33135
PARVB	0.0068191	203	1.38428
HFE	0.0069434	204	1.41645
ADRA1A	0.0071582	205	1.46743
MFSD9	0.0071591	206	1.47477
FAR1	0.0072755	207	1.50603
CCDC28B	0.0073337	208	1.52541
CDK4	0.0073337	208	1.52541
CCR2	0.0074488	210	1.56425
ARAP3	0.0075253	211	1.58784
SNAPIN	0.0075253	211	1.58784
ALOX5	0.0076325	213	1.62572
LASS6	0.0076553	214	1.63823
JUN	0.0078204	215	1.68139
HLF	0.0079329	216	1.71351
WISP1	0.0080305	217	1.74262
DNAJC3	0.008097	218	1.76515
INPP5J	0.0081027	219	1.77449
PTPRT	0.0081256	220	1.78763
ZNF416	0.0081315	221	1.79706
EGFR	0.0083152	222	1.84597
MAPK8IP3	0.0083728	223	1.86713
ITSN1	0.0084403	224	1.89063
SERPINH1	0.0085156	225	1.91601
TOX4	0.008576	226	1.93818
